# Supplementary material for: Prevalence of maternal mortality causes based on ICD-MM: a systematic review and meta-analysis
Source: BMC Pregnancy Childbirth. 2023 Nov 28;23:821. doi: 10.1186/s12884-023-06142-y (PMC10683107; doi:10.1186/s12884-023-06142-y)
Supplement: Supplementary file 2 — Supplementary Material 2: Appendix B - Data Extraction Form [file 12884_2023_6142_MOESM2_ESM.xlsx]

## Sheet: Sheet1
ID	Authors' Name	Publication year	Country Name	Country classification	Study Design	Participants	Age (Yeras)	mortality period (up to 42 days OR up to 1 year)	1.Pregnancy with abortive outcome (N)	1.Pregnancy with abortive outcome (%)	2.Hypertensive disorders in pregnancy, childbirth and the puerperium (N)	2.Hypertensive disorders in pregnancy, childbirth and the puerperium (%)	3.Obstetric haemorrhage (N)	3.Obstetric h aemorrhage (%)	4.Pregnancy-related infection (N)	4.Pregnancy-related infection (%)	5.Other obstetric complications (N)	5.Other obstetric complications (%)	6.Unanticipated complications of management (N)	6.Unanticipated complications of management (%)	7.Non-obstetric complications (N)	7.Non-obstetric complications (%)	8.Unknown/undetermined causes of death (N)	8.Unknown/undetermined causes of death (%)	9.Coincidental causes (N)	9.Coincidental causes (%)	MMR	comments
1	Halder	2014	India	Developing	Cross sectional	212	24±4.4	Up to 42 days	14	6.6	26	12.6	25	11.8	27	12.7	3	1.4	4	1.9	102	48.11	4	1.9	7	3.3	222/100000					212
2	Owolabi	2014	Malawi	Developing	Cross sectional	54	26.2±6.3	Up to 42 days	2	3.8	3	5.7	17	32.1	12	22.6	1	1.9	0	0	13	24.5	3	5.7	1	1.9						52
3	Knight	2016	UK	Developed	Cross sectional	276	15-49	Up to 42 days	4	1.4	10	3.6	14	5.1	16	5.8	43	15.6	3	1.1	163	59.1	0	0	23	8.3	10.63	2009-2011				276
4	Knight	2016	UK	Developed	Cross sectional	269	15-49	Up to 42 days	8	3	9	3.3	11	4.1	13	4.8	44	16.4	4	1.5	154	57.2	0	0	26	9.7	10.12	2010-2012				269
5	Knight	2016	UK	Developed	Cross sectional	240	15-49	Up to 42 days	6	2.5	6	2.5	13	5.4	8	3.3	47	19.6	3	1.3	131	54.6	0	0	26	10.8	9.02	2011-2013				240
6	Mgawadere	2016	Malawi	Developing	Cross sectional	86	27±6.8	Up to 42 days	12	14	10	11.6	29	33.7	12	14	2	2.3	1	1.2	15	17.4	5	5.8	0	0	363/100000					86
7	Cim	2017	Turkey	Developing	Cross sectional	69	30.4±7.6	Up to 42 days	0	0	18	45	11	27.5	0	0	11	17.5	0	0	17	24.6	0	0	12	17.4	20.1/100000					69
8	Kodan	2017	Suriname	Developing	Cross sectional	65	29	Up to 42 days	2	3	9	14	13	20	6	9	11	17	0	0	21	32	3	5	0	0	130/100000					65
9	Aikpitanyi	2019	Nigeria	Developing	Cross sectional	18	31	Up to 42 days	0	0	1	5.6	12	66.6	2	11.1	3	16.7	0	0	0	0	0	0	0	0	395/100000					18
10	Barzegar	2019	Iran	Developing	Cross sectional	53	31.9±6.2	Up to 42 days	3	5.7	7	13.2	12	22.6	0	0	7	13.2	0	0	24	45.3	0	0	0	0						53
11	Engin-Üstün	2019	Turkey	Developing	Cross sectional	812	32	Up to 42 days	0	0	33	17.2	35	18.2	5	2.6	40	20.9	0	0	77	40.1	2	1	0	0	15.4/100000	2012				192
12	Engin-Üstün	2019	Turkey	Developing	Cross sectional	812	32	Up to 42 days	0	0	38	17	42	18.8	9	4	23	10.3	0	0	107	47.8	5	2.2	0	0		2013				224
13	Engin-Üstün	2019	Turkey	Developing	Cross sectional	812	32	Up to 42 days	0	0	29	13.6	41	19.2	14	6.6	29	13.6	0	0	94	44.3	6	2.8	0	0		2014				213
14	Engin-Üstün	2019	Turkey	Developing	Cross sectional	812	32	Up to 42 days	0	0	26	14.2	28	15.3	4	2.2	19	10.4	0	0	94	51.5	12	6.6	0	0	13.7/100000	2015				183
15	Sheth	2019	India	Developing	Cross sectional	295	15-49	Up to 42 days	7	2.4	55	18.6	71	24.1	20	6.8	14	4.7	6	2	105	35.6	16	5.4	1	0.3						295
16	Agrawal	2020	India	Developing	Cross sectional	382	15-49	Up to 42 days	17	4.44	46	11.9	42	11	20	5.6	28	7.22	0	0	229	60	0	0	NA	NA	915/100000	Coincidental Death Excluded				#VALUE!
17	Kumari	2020	India	Developing	Cohort	131	26.02±5.05	Up to 42 days	8	6.1	41	31.2	25	19	19	14.5	1	0.8	0	0	37	28.2	0	0	0	0	421/100,000
18	Mohammed	2020	Iraq	Developing	Cross sectional	206	12 to 47	Up to 42 days	7	3.4	16	7.8	65	31.6	4	1.9	25	12.1	4	1.9	42	20.4	43	20.9	NA	NA	79/100,000	Coincidental Death Excluded
19	Said	2020	Tanzania	Developed	Cross sectional	99	median 31 and IQ 25–36	Up to 42 days	7	7.1	16	16.2	38	38.4	8	8.1	11	11.1	6	6.1	11	11.1	1	1	1	1	137/100,000
20	Sharma	2020	India	Developing	Cross sectional	42	15-49	Up to 42 days	NA	NA	9	21.4	5	11.9	7	16.6	0	0	3	7.14	18	42.9	0	0	NA	NA	162.43/ 100,000	Coincidental Death Excluded
21	Akaba	2021	Nigeria	Developing	Cross sectional	52	28.9±5.8	Up to 42 days	4	7.7	19	36.5	16	30.7	9	17.3	0	0	1	1.9	3	5.7	0	0	0	0	831/100,000
22	Aukes	2021	India, Pakistan, and Mozambique	Developing	Cohort	143	28·0 (24·5–32·0)	Up to 42 days	1	1	23	16	38	27	6	4	16	11	4	3	39	27	16	11	0	0	231/100,000
23	Ekka	2021	India	Developing	Cross sectional	142	15-49 years	Up to 42 days	4	2.82	51	35.92	37	26.06	21	14.79	2	1.41	2	1.41	25	17.61	NA	NA	NA	NA	NA	Coincidental Death Excluded
24	Indarti	2021	Indonesia	Developing	Cross sectional	22	15-49	Up to 42 days	0	0	2	9.1	2	9.1	1	4.5	1	4.5	3	13.6	11	50	0	0	2	9.1	52/100
25	Jogi	2021	India	Developing	Cross sectional	112	15-49	Up to 42 days	2	1.79	41	36.6	29	25.9	16	14.29	2	1.79	2	1.79	20	17.9	0	0	NA	NA	802/ 100,000	Coincidental Death Excluded
26	Karimi	2021	Iran	Developing	Cross sectional	107	31.7±7.3	Up to 42 days	2	1.9	18	16.8	22	20.6	12	11.2	24	22.4	1	0.9	22	20.6	3	2.8	3	2.8	254/100,000
27	Kodan	2021	Suriname	Developing	Cross sectional	73	15-49	Up to 42 days	2	3	7	10	13	18	6	8	13	18	0	0	21	29	3	4	8	11	130/ 100,000
28	Sarmalkar	2021	India	Developing	Cross sectional	305	18 to 40	Up to 42 days	15	4.92	42	13.77	45	14.75	11	3.61	9	2.95	0	0	182	59.67	1	0.33	NA	NA	666.75/100,000	Coincidental Death Excluded
29	Aghajani	2022	Iran	Developing	Cross sectional	80	31.9 ± 6.9	Up to 42 days	0	0	9	11.25	14	17.5	10	12.5	4	5	2	2.5	41	51.25	0	0	NA	NA	24/100,000	Coincidental not explained
30	Kea	2022	Ethiopia	Developing	Cross sectional	48	Mean age 29	Up to 42 days	3	6	10	21	21	44	1	2	8	17	0	0	5	8	NA	NA	NA	NA	419/100,000	Coincidental not explained
31	Musarandega	2022	Zimbabwe	Developing	Cross sectional	325	15-49 years	Up to 42 days	30	9.2	34	10.46	64	19.69	33	10.15	14	4.3	5	1.53	113	34.76	19	5.84	13	4	151/100,000
32	Musarandega	2022	Zimbabwe	Developing	Cross sectional	137	15-49 years	Up to 42 days	24	17.51	25	18.24	34	24.81	7	5.1	12	8.75	1	0.72	29	21.16	3	2.18	2	1.45	51/100,000
33	Nóbrega	2022	Guinea-Bissau	Developing	Cross sectional	79	15-49 years	Up to 42 days	0	0	10	12.65	35	44.3	0	0	0	0	7	8.9	23	29.11	4	5	NA	NA	337/100,000	Coincidental not explained
34	Verma	2022	India	Developing	Cross sectional	135	15-49 years	Up to 42 days	0	0	29	25.2	30	26	18	15.7	5	4.3	0	0	33	28.7	0	0	0	0	243 per one lac live births

## Sheet: Sheet2
ID	Authors' Name	Publication year	Country Name	Country classification	Study Design	Participants	Age (Yeras)	Gestational age	Nullipar (N)	Nullipar (%)	Primipara( N)	Primipara (%)	Multipara (N)	Multipara (%)	unkown (N)	unkown (%)	Literates (N)	literate (%)	Illiterate (N)	Illiterate (%)	missing (N)	missing (%)	place of Residence: Rural (N)	place of Residence: Rural (%)	place of Residence: Urban (N)	place of Residence: Urban (%)	Missing (N)	Missing (%)	Delivery Type: NVD (N)	Delivery Type: NVD (%)	Delivery Type: Non-NVD (N)	Delivery Type: Non-NVD (%)	Delivery Type: C/S (N)	Delivery Type: C/S (%)	Undelivered/ Abortion (N)	Undelivered/ Abortion (%)	Booked (N)	Booked (%)	Unbooked (N)	Unbooked (%)	Missing (N)	Missing (%)	Timing of Death: Pregnant (N)	Timing of Death: Pregnant (%)	Timing of Death: Intrapartum (N)	Timing of Death: Intrapartum (%)	Timing of Death: Postpartum (N)	Timing of Death: Postpartum (%)	Timing of Death: Unspecified (N)
1	Halder	2014	India	Developing	Cross sectional	212	24±4.4	12 w. or less 9(6%) 13-28w. 19(13%) 29-34 w. 28(18%) 35-41 w. 94(68%)	0	0	80	59	55	41	0	0	NA	NA	NA	NA	NA	NA	NA	NA	NA	NA	NA	NA	70	48	17	11	50	34	10	7	NA	NA	NA	NA	NA	NA	NA	NA	NA	NA	NA	NA	NA
2	Owolabi	2014	Malawi	Developing	Cross sectional	54	26.2±6.3	NA	NA	NA	NA	NA	NA	NA	NA	NA	NA	NA	NA	NA	NA	NA	NA	NA	NA	NA	NA	NA	NA	NA	NA	NA	NA	NA	NA	NA	NA	NA	NA	NA	NA	NA	0	0	0	0	37	69	17
3	Knight	2016	UK	Developed	Cross sectional	276	15-49	NA	NA	NA	NA	NA	NA	NA	NA	NA	NA	NA	NA	NA	NA	NA	NA	NA	NA	NA	NA	NA	NA	NA	NA	NA	NA	NA	NA	NA	NA	NA	NA	NA	NA	NA	NA	NA	NA	NA	NA	NA	NA
4	Knight	2016	UK	Developed	Cross sectional	269	15-49	NA	NA	NA	NA	NA	NA	NA	NA	NA	NA	NA	NA	NA	NA	NA	NA	NA	NA	NA	NA	NA	NA	NA	NA	NA	NA	NA	NA	NA	NA	NA	NA	NA	NA	NA	NA	NA	NA	NA	NA	NA	NA
5	Knight	2016	UK	Developed	Cross sectional	240	15-49	NA	NA	NA	NA	NA	NA	NA	NA	NA	NA	NA	NA	NA	NA	NA	NA	NA	NA	NA	NA	NA	NA	NA	NA	NA	NA	NA	NA	NA	NA	NA	NA	NA	NA	NA	NA	NA	NA	NA	NA	NA	NA
6	Mgawadere	2016	Malawi	Developing	Cross sectional	86	27±6.8	NA	0	0	28	32.4	57	67.6	0	0	43	50	43	50	0	0	NA	NA	NA	NA	NA	NA	NA	NA	NA	NA	NA	NA	NA	NA	NA	NA	NA	NA	NA	NA	50	33.1	2	1.36	99	65.6	0
7	Cim	2017	Turkey	Developing	Cross sectional	69	30.4±7.6	NA	0	0	5	7.7	57	87.7	3	4.6	37	53.6	32	46.4	0	0	NA	NA	NA	NA	NA	NA	19	27.5	12	17.4	37	53.6	1	1.4	NA	NA	NA	NA	NA	NA	NA	NA	NA	NA	NA	NA	NA
8	Kodan	2017	Suriname	Developing	Cross sectional	65	29	<16w. 5(8) antepartum 15(23) 16-27w4(6) >28w9(11) >37 w 4(6) postpartum 41 (63)	5	8	14	23	43	69	0	0	NA	NA	NA	NA	NA	NA	69	18	313	82	0	0	25	6	3	7	13	32	0	0	77	32	12	23	0	0	33	48	4	6	41	63	0
9	Aikpitanyi	2019	Nigeria	Developing	Cross sectional	18	31	24-26 w. 2 (11.1) 27-36 w. 0(0) above 37 w. 16 (88.9)	0	0	4	22.2	14	77.7	0	0	NA	NA	NA	NA	NA	NA	NA	NA	NA	NA	NA	NA	NA	NA	NA	NA	NA	NA	NA	NA	7	39	11	61	0	0	2	11.1	2	11.1	14	77.8	0
10	Barzegar	2019	Iran	Developing	Cross sectional	53	31.9±6.2	7-40 weeks, median 39 week	NA	NA	NA	NA	NA	NA	NA	NA	NA	NA	NA	NA	NA	NA	NA	NA	NA	NA	NA	NA	NA	NA	NA	NA	NA	NA	NA	NA	NA	NA	NA	NA	NA	NA	NA	NA	NA	NA	NA	NA	NA
11	Engin-Üstün	2019 (2012)	Turkey	Developing	Cross sectional	812	32	NA	NA	NA	NA	NA	NA	NA	NA	NA	NA	NA	NA	NA	NA	NA	NA	NA	NA	NA	NA	NA	43	27	0	0	116	73	0	0	NA	NA	NA	NA	NA	NA	NA	NA	NA	NA	NA	NA	NA
12	Engin-Üstün	2019 (2013)	Turkey	Developing	Cross sectional	812	32	NA	NA	NA	NA	NA	NA	NA	NA	NA	NA	NA	NA	NA	NA	NA	NA	NA	NA	NA	NA	NA	56	29.9	0	0	131	70.1	0	0	NA	NA	NA	NA	NA	NA	NA	NA	NA	NA	NA	NA	NA
13	Engin-Üstün	2019 (2014)	Turkey	Developing	Cross sectional	812	32	NA	NA	NA	NA	NA	NA	NA	NA	NA	NA	NA	NA	NA	NA	NA	NA	NA	NA	NA	NA	NA	43	26.1	0	0	122	73.9	0	0	NA	NA	NA	NA	NA	NA	NA	NA	NA	NA	NA	NA	NA
14	Engin-Üstün	2019 (2015)	Turkey	Developing	Cross sectional	812	32	NA	NA	NA	NA	NA	NA	NA	NA	NA	NA	NA	NA	NA	NA	NA	NA	NA	NA	NA	NA	NA	35	25.5	0	0	102	74.5	0	0	NA	NA	NA	NA	NA	NA	NA	NA	NA	NA	NA	NA	NA
15	Sheth	2019	India	Developing	Cross sectional	295	15-49	NA	NA	NA	NA	NA	NA	NA	NA	NA	NA	NA	NA	NA	NA	NA	NA	NA	NA	NA	NA	NA	NA	NA	NA	NA	NA	NA	NA	NA	NA	NA	NA	NA	NA	NA	NA	NA	NA	NA	NA	NA	NA
16	Agrawal	2020	India	Developing	Cross sectional	382	15-49		155	40	0	0	0	0	0	NA	NA	NA	NA	NA	NA	NA	69	18	313	82	0	0	137	36	18	5	73	19	152	39.7	292	76.4	90	23.6	0	0	142	40	0	0	230	60	0
17	Kumari	2020	India	Developing	Cohort	131	26.02±5.05	≤20 16 (12.2%) 21-25 52 (39.7%) 26-30 44 (33.6%) 31-35 14 (10.6%) ≥35 5(3.8%)	0	0	43	32.8	88	67.1	0	0	120	73.9	11	26.1	0	0	NA	NA	NA	NA	NA	NA	NA	NA	NA	NA	NA	NA	NA	NA	8	6.1	123	93.9	0	0	NA	NA	NA	NA	NA	NA	NA
18	Mohammed	2020	Iraq	Developing	Cross sectional	206	12 to 47	NA	0	0	25	12.1	164	79.6	17	8.3	202	98.1	0	0	4	1.9	115	55.8	88	42.7	3	1.5	59	42.8	0	0	79	57.2	68	33	155	75.2	40	19.4	11	5.3	71	34.5	8	3.9	127	61.7	0
19	Said	2020	Tanzania	Developed	Cross sectional	99	median 31 and IQ 25–36	NA	NA	NA	NA	NA	NA	NA	NA	NA	83	76.2	23	21.1	3	2.7	NA	NA	NA	NA	NA	NA	36	39.2	0	0	56	60.2	0	0	NA	NA	NA	NA	N	N	10	9.2	9	8.3	90	82.6	0
20	Sharma	2020	India	Developing	Cross sectional	42	15-49	NA	0	0	18	42.9	24	57.1	0	0	NA	NA	NA	NA	NA	NA	NA	NA	NA	NA	NA	NA	NA	NA	NA	NA	NA	NA	NA	NA	29	69.1	13	30.9	0	0	10	23.8	0	0	32	76.2	0
21	Akaba	2021	Nigeria	Developing	Cross sectional	52	28.9±5.8	NA	9	17.3	9	17.3	34	65.4	0	0	30	57.6	22	42.3	0	0	NA	NA	NA	NA	NA	NA	23	44.2	0	0	25	48.1	4	7.7	28	53.8	24	46.2	0	0	NA	NA	NA	NA	NA	NA	NA
22	Aukes	2021	India, Pakistan, and Mozambique	Developing	Cohort	143	28·0 (24·5–32·0)	19·8 (14·6–26·4) On enrollment 34·5 (30·8–38·3) antepartum 38·0 (34·0–40·0) at delivery	32	22	0	0	105	74	6	4	NA	NA	NA	NA	NA	NA	NA	NA	NA	NA	NA	NA	38	36	0	0	67	64	0	0	55	38	110	77	0	0	38	27	0	0	105	73	NA
23	Ekka	2021	India	Developing	Cross sectional	142	15-49 years	NA	NA	NA	NA	NA	NA	NA	NA	NA	NA	NA	NA	NA	NA	NA	NA	NA	NA	NA	NA	NA	NA	NA	NA	NA	NA	NA	NA	NA	NA	NA	NA	NA	NA	NA	NA	NA	NA	NA	NA	NA	NA
24	Indarti	2021	Indonesia	Developing	Cross sectional	22	15-49	trimester 1 0(0) 2 5(23) 3 12 (54) postpartum 5 (23)	NA	NA	3	13.6	19	86.4	0	0	NA	NA	NA	NA	NA	NA	NA	NA	NA	NA	NA	NA	NA	NA	NA	NA	NA	NA	NA	NA	NA	NA	NA	NA	NA	NA	17	77	0	0	5	23	0
25	Jogi	2021	India	Developing	Cross sectional	112	15-49	NA	0	0	56	50	56	50	0	0	75	66.96	37	33.04	0	0	102	91.07	10	8.93	0	0	NA	NA	NA	NA	NA	NA	NA	NA	89	79.47	23	20.54	0	0	NA	NA	NA	NA	NA	NA	NA
26	Karimi	2021	Iran	Developing	Cross sectional	107	31.7±7.3	NA	NA	NA	NA	NA	NA	NA	NA	NA	NA	NA	NA	NA	NA	NA	48	44.9	59	55.1	0	0	37	35	0	0	70	65	0	0	NA	NA	NA	NA	NA	NA	NA	NA	NA	NA	NA	NA	NA
27	Kodan	2021	Suriname	Developing	Cross sectional	73	15-49	NA	NA	NA	NA	NA	NA	NA	NA	NA	NA	NA	NA	NA	NA	NA	NA	NA	NA	NA	NA	NA	NA	NA	NA	NA	NA	NA	NA	NA	NA	NA	NA	NA	NA	NA	NA	NA	NA	NA	NA	NA	NA
28	Sarmalkar	2021	India	Developing	Cross sectional	305	18 to 40	NA	49	16.07	105	34.43	179	58.68	0	0	138	45.25	167	54.75	0	0	288	94.1	18	5.9	0	0	137	68.15	0	0	63	31.34	1	0.49	235	77	70	23	0	0	103	33.77	1	0.33	201	65.9	0
29	Aghajani	2022	Iran	Developing	Cross sectional	80	31.9 ± 6.9	NA	NA	NA	NA	NA	NA	NA	NA	NA	60	74.7	5	6.3	15	18.5	7	8.6	73	91.3	0	0	21	30	0	0	47	67.1	2	2.9	66	82.5	24	17.5	0	0	12	15	3	3.75	65	81.25	0
30	Kea	2022	Ethiopia	Developing	Cross sectional	48	Mean age 29	NA	8	17	0	0	40	83	0	0	20	42	28	58	0	0	NA	NA	NA	NA	NA	NA	NA	NA	NA	NA	NA	NA	NA	NA	22	46	26	54	0	0	7	15	4	8	37	77	0
31	Musarandega	2022	Zimbabwe	Developing	Cross sectional	325	15-49 years	NA	NA	NA	NA	NA	NA	NA	NA	NA	NA	NA	NA	NA	NA	NA	NA	NA	NA	NA	NA	NA	NA	NA	NA	NA	NA	NA	NA	NA	NA	NA	NA	NA	NA	NA	NA	NA	NA	NA	NA	NA	NA
32	Musarandega	2022	Zimbabwe	Developing	Cross sectional	137	15-49 years	NA	NA	NA	NA	NA	NA	NA	NA	NA	NA	NA	NA	NA	NA	NA	NA	NA	NA	NA	NA	NA	NA	NA	NA	NA	NA	NA	NA	NA	NA	NA	NA	NA	NA	NA	NA	NA	NA	NA	NA	NA	NA
33	Nóbrega	2022	Guinea-Bissau	Developing	Cross sectional	79	15-49 years	<37 wk 28 (36%) 37-<42 wk 46 (58%) N/I 5(6%)	7	9	11	14	59	74	2	3	NA	NA	NA	NA	NA	NA	NA	NA	NA	NA	NA	NA	38	48	3	4	15	19	21	27	NA	NA	NA	NA	NA	NA	20	25	7	9	51	65	5
34	Verma	2022	India	Developing	Cross sectional	135	15-49 years	NA	NA	NA	NA	NA	NA	NA	NA	NA	NA	NA	NA	NA	NA	NA	85	73.9	30	26.1	0	0	58	50.4	2	1.7	35	30.4	20	17.4	29	25.2	86	74.8	0	0	NA	NA	NA	NA	NA	NA	NA
[truncated: 9 more columns]
